# Supplementary material for: Structural, Electric and Dynamic Properties of (Pyrrolidinium)3[Bi2I9] and (Pyrrolidinium)3[Sb2I9]: New Lead-Free, Organic–Inorganic Hybrids with Narrow Band Gaps
Source: Molecules. 2023 May 5;28(9):3894. doi: 10.3390/molecules28093894 (PMC10180494; doi:10.3390/molecules28093894)
Supplement: Supplementary file 1 [file molecules-28-03894-s001.zip]

Archive with 1 entries (1 files):
- molecules-2334056-supplementary.pdf
